# Supplementary material for: A Scoping Review on the Economic Impacts of Healthy Ageing Promotion and Disease Prevention in OECD Member Countries
Source: Int J Environ Res Public Health. 2025 Jul 22;22(8):1161. doi: 10.3390/ijerph22081161 (PMC12385553; doi:10.3390/ijerph22081161)
Supplement: Supplementary file 1 [file ijerph-22-01161-s001.zip]

Archive with 1 entries (1 files):
- ijerph-3696176-supplementary.pdf
